# Supplementary material for: APOE Molecular Spectrum in a French Cohort with Primary Dyslipidemia
Source: Int J Mol Sci. 2022 May 21;23(10):5792. doi: 10.3390/ijms23105792 (PMC9145810; doi:10.3390/ijms23105792)
Supplement: Supplementary file 1 [file ijms-23-05792-s001.zip]

Archive with 1 entries (1 files):
- ijms-1719092-supplementary.pdf
